# Supplementary material for: Hyperandrogenism? Increased 17, 20-Lyase Activity? A Metanalysis and Systematic Review of Altered Androgens in Boys and Girls with Autism
Source: Int J Mol Sci. 2021 Nov 15;22(22):12324. doi: 10.3390/ijms222212324 (PMC8620117; doi:10.3390/ijms222212324)
Supplement: Supplementary file 1 [file ijms-22-12324-s001.zip]

Archive with 1 entries (1 files):
- ijms-1458037-supplementary.pdf
